# Supplementary material for: Prenylated Isoflavanones with Antimicrobial Potential from the Root Bark of Dalbergia melanoxylon
Source: Metabolites. 2023 May 23;13(6):678. doi: 10.3390/metabo13060678 (PMC10304121; doi:10.3390/metabo13060678)
Supplement: Supplementary file 1 [file metabolites-13-00678-s001.zip]

Archive with 1 entries (1 files):
- metabolites-2372124-supplementary.pdf
